# Supplementary material for: Comparative Proteomics of Potato Cultivars with a Variable Dormancy Period
Source: Molecules. 2022 Oct 5;27(19):6621. doi: 10.3390/molecules27196621 (PMC9573702; doi:10.3390/molecules27196621)
Supplement: Supplementary file 1 [file molecules-27-06621-s001.zip]

Archive with 3 entries (3 files):
- Suppl. Figure S1.pdf
- Suppl. Table S1.xlsx
- Suppl. Table S2.pdf
