# Supplementary material for: Comparative Proteomics of Potato Cultivars with a Variable Dormancy Period
Source: Molecules. 2022 Oct 5;27(19):6621. doi: 10.3390/molecules27196621 (PMC9573702; doi:10.3390/molecules27196621)
Supplement: Supplementary file 1 [file molecules-27-06621-s001.zip › Suppl. Table S1.xlsx]

## Sheet: Hoja1
Supplementary Table S1. Results of protein identification for each of the 78 differentially abundant spots among potato cultivars
by LC-TripleTOF MS/MS.
Spot code	Identified Proteins	Unused ProtScore	Sequence Cov. (%)	Accession	Name	Abrev.	Peptides (95%)	pI	Mr (kDa)
1	1	3.63	45.24	P43349	Translationally-controlled tumor protein homolog	TCTP	0	4.6	18.8
2	1	5.28	22.04	P58515	Serine protease inhibitor 2	SPI2	3	4.9	20.1
3	1	2.53	30.11	P58515	Serine protease inhibitor 2	SPI2	2	4.9	20.1
4	1	1.92	11.92	P25083	ADP,ATP carrier protein, mitochondrial	ADT1	3	9.8	42.1
5	1	1.37	1.173	Q08276	Heat shock 70 kDa protein, mitochondrial	HSP7M	1	5.4	73.1
6	1	1.53	8.021	Q3YJT3	Patatin-2-Kuras 1	PT2K1	0	5.1	41.1
7	1	3.86	14.25	P25083	ADP,ATP carrier protein, mitochondrial	ADT1	1	9.8	42.1
8	1	4.51	14.42	P37829	Fructokinase	SCRK	2	5.5	33.8
9	1	6	9.067	P25083	ADP,ATP carrier protein, mitochondrial	ADT1	3	9.8	42.1
10	1	2	3.101	Q3YJT5	Patatin-05	PAT05	1	5.4	42.5
11	1	18.26	19.16	O24379	Linoleate 9S-lipoxygenase 2	LOX12	9	5.4	97.1
12	1	4.99	12.2	P55312	Catalase isozyme 2	CATA2	2	6.6	56.5
13	1	2.1	17.62	P25083	ADP,ATP carrier protein, mitochondrial	ADT1	1	9.8	42.1
14	1	3.74	44.09	P17979	Aspartic protease inhibitor 8	API8	4	6.5	24.2
15	2	0.92	34.95	P58515	Serine protease inhibitor 2	SPI2	0	4.9	20.1
		0.5	4.145	P27081	ADP,ATP carrier protein, mitochondrial	ADT2	0	5.5	41.8
16	2	1.16	14.52	P58515	Serine protease inhibitor 2	SPI2	0	4.9	20.1
		0.07	0.6534	Q02963	Genome polyprotein	POLG	0	8.4	347.3
17	3	2.57	4.651	Q3YJT5	Patatin-05	PAT05	1	5.4	42.5
		1.48	2.073	P27081	ADP,ATP carrier protein, mitochondrial	ADT2	1	5.5	41.8
		0.77	2.703	Q41418	14-3-3-like protein	14331	0	4.7	29.4
18	2	2.33	6.684	Q3YJT3	Patatin-2-Kuras 1	PT2K1	1	5.1	41.1
		2	12.22	P58514	Serine protease inhibitor 1	SPI1	1	4.9	24
19	2	36.95	31.77	Q06801	4-alpha-glucanotransferase, chloroplastic/amyloplastic	DPEP	36	4.9	65
		2	0.5029	Q2VEI6	DNA-directed RNA polymerase subunit beta''	RPOC2	1	9.3	157.2
20	2	2.15	39.88	P93584	Actin-82	ACT9	0	No data	37.2
		0.52	5.909	Q43645	Aspartic protease inhibitor 4	API4	0	8.3	24.4
21	18	10.03	22.02	P25083	ADP,ATP carrier protein, mitochondrial	ADT1	7	9.8	42.1
		10	40.86	P58515	Serine protease inhibitor 2	SPI2	9	4.9	20.1
		6.11	23.94	Q41418	14-3-3-like protein	14331	3	4.7	29.4
		4.24	30.24	P30171	Actin-97	ACT11	4	5.3	41.6
		4	10.1	P50217	Isocitrate dehydrogenase [NADP]	IDHC	2	6.5	46.8
		4	16.03	P62981	Ubiquitin-40S ribosomal protein S27a	RS27A	2	6.6	17.7
		3.85	9.036	Q2VEH0	ATP synthase subunit beta, chloroplastic	ATPB	5	5.4	53.5
		2	34.39	P58514	Serine protease inhibitor 1	SPI1	9	4.9	24
		2	2.431	Q88893	RNA1 polyprotein	POL1	1	5.9	256.6
		2	7.625	Q08276	Heat shock 70 kDa protein, mitochondrial	HSP7M	1	5.4	73.1
		1.55	2.906	P54778	26S proteasome regulatory subunit 6B homolog	PRS6B	1	5.5	46.5
		1.33	10.66	P51824	ADP-ribosylation factor 1	ARF1	1	7	22.6
		1.16	8.087	Q27S65	ATP synthase subunit alpha, chloroplastic	ATPA	2	5.1	55.4
		1.11	16.58	P27081	ADP,ATP carrier protein, mitochondrial	ADT2	8	5.5	41.8
		0.61	1.835	P31685	4-coumarate--CoA ligase 2	4CL2	0	5.4	59.6
		0.33	0.9339	Q2VEI6	DNA-directed RNA polymerase subunit beta''	RPOC2	1	9.3	157.2
		0.14	5.489	P22049	Satellite RNA 48 kDa protein	VS48	0	10	47.8
		0.14	1.246	Q948U0	Respiratory burst oxidase homolog protein A	RBOHA	0	9.2	109.1
22	1	1.33	12.22	Q41433	Probable serine protease inhibitor 6	SPI6	0	5.5	24.1
23	6	18.31	32.9	Q2MY52	Patatin group M-2	PATM2	22	5.3	42.7
		10	26.82	P17979	Aspartic protease inhibitor 8	API8	6	6.5	24.2
		6.11	32.3	Q2MY48	Patatin-03	PAT03	22	5.4	42.6
		2	33.33	Q3YJT4	Patatin-1-Kuras 2	PT1K2	19	5.4	41.3
		2	34.97	Q42502	Patatin-2-Kuras 3	PT2K3	25	5.5	42.5
		1.74	30.31	P07745	Patatin	PAT0	18	5.3	42.5
24	2	0.35	14.52	P58515	Serine protease inhibitor 2	SPI2	0	4.9	20.1
		0.3	12.68	Q41484	Serine protease inhibitor 5	SPI5	0	6.3	23.1
25	15	8.35	12.18	P27081	ADP,ATP carrier protein, mitochondrial	ADT2	5	5.5	41.8
		4	14.88	P93584	Actin-82	ACT9	3	No data	37.2
		4	5.08	Q3YJT3	Patatin-2-Kuras 1	PT2K1	2	5.1	41.1
		4	4.217	Q2VEH0	ATP synthase subunit beta, chloroplastic	ATPB	2	5.4	53.5
		4	4.327	P50217	Isocitrate dehydrogenase [NADP]	IDHC	2	6.5	46.8
		2.01	5.212	P50433	Serine hydroxymethyltransferase, mitochondrial	GLYM	1	7.2	57.1
		2	4.839	Q08276	Heat shock 70 kDa protein, mitochondrial	HSP7M	1	5.4	73.1
		2	6.95	Q41418	14-3-3-like protein	14331	1	4.7	29.4
		2	0.5519	Q9QBU0	Replicase large subunit	RDRP	1	5.7	203.4
		2	5.909	Q43645	Aspartic protease inhibitor 4	API4	1	8.3	24.4
		2	1.512	Q43190	Probable linoleate 9S-lipoxygenase 4	LOX14	1	5.5	97
		2	2.564	Q27S65	ATP synthase subunit alpha, chloroplastic	ATPA	1	5.1	55.4
		2	5.769	P62981	Ubiquitin-40S ribosomal protein S27a	RS27A	1	6.6	17.7
		2	2.906	P54778	26S proteasome regulatory subunit 6B homolog	PRS6B	1	5.5	46.5
		2	5.5	P26357	TATA-box-binding protein	TBP	1	9.7	22.3
26	1	0.09	5.909	Q43645	Aspartic protease inhibitor 4	API4	0	8.3	24.4
27	2	24.03	53.92	P37829	Fructokinase	SCRK	26	5.5	33.8
		4	5.426	Q3YJT5	Patatin-05	PAT05	2	5.4	42.5
28	2	0.26	9.502	Q41448	Aspartic protease inhibitor 7	API7	0	8.9	24.5
		0.12	13.77	P41101	60S ribosomal protein L27	RL27	0	10.6	16
29	4	14.03	20.73	P07745	Patatin	PAT0	18	5.3	42.5
		8	19.09	P17979	Aspartic protease inhibitor 8	API8	4	6.5	24.2
		2.02	14.47	Q3YJT5	Patatin-05	PAT05	11	5.4	42.5
		2	15.28	Q2MY52	Patatin group M-2	PATM2	11	5.3	42.7
30	1	0.46	5.426	Q3YJT5	Patatin-05	PAT05	0	5.4	42.5
31	4	19.3	45.83	P29677	Mitochondrial-processing peptidase subunit alpha	MPPA	23	No data	54.7
		12.42	28.72	P19595	UTP--glucose-1-phosphate uridylyltransferase	UGPA	11	5.7	51.9
		2.32	12.95	P25083	ADP,ATP carrier protein, mitochondrial	ADT1	6	9.8	42.1
		2.04	7.08	P46264	Tubulin beta-2 chain	TBB2	3	4.8	50.6
32	6	8.33	8.13	O22508	Probable linoleate 9S-lipoxygenase 8	LOX18	4	5.6	97
		7.77	12.18	P27081	ADP,ATP carrier protein, mitochondrial	ADT2	4	5.5	41.8
		2.82	14.52	P58515	Serine protease inhibitor 2	SPI2	1	4.9	20.1
		2	2.404	P50217	Isocitrate dehydrogenase [NADP]	IDHC	1	6.5	46.8
		1.55	2.008	Q2VEH0	ATP synthase subunit beta, chloroplastic	ATPB	1	5.4	53.5
		1.25	10.04	Q41418	14-3-3-like protein	14331	1	4.7	29.4
33	1	0.71	2.904	O22508	Probable linoleate 9S-lipoxygenase 8	LOX18	0	5.6	97
34	4	8.69	14.25	P25083	ADP,ATP carrier protein, mitochondrial	ADT1	4	9.8	42.1
		4	6.731	P50217	Isocitrate dehydrogenase [NADP]	IDHC	2	6.5	46.8
		2.07	3.945	Q27S65	ATP synthase subunit alpha, chloroplastic	ATPA	1	5.1	55.4
		2	1.246	Q948U0	Respiratory burst oxidase homolog protein A	RBOHA	1	9.2	109.1
35	5	8	12.18	P27081	ADP,ATP carrier protein, mitochondrial	ADT2	4	5.5	41.8
		2.02	13.53	P30171	Actin-97	ACT11	2	5.3	41.6
		2	9.5	P26357	TATA-box-binding protein	TBP	1	9.7	22.3
		2	2.404	P50217	Isocitrate dehydrogenase [NADP]	IDHC	1	6.5	46.8
		0.16	11.66	P25083	ADP,ATP carrier protein, mitochondrial	ADT1	3	9.8	42.1
36	1	0.14	12.34	Q41488	Proteinase inhibitor type-2 P303.51	IP25	0	7.4	16.7
37	5	8.02	31.82	Q41488	Proteinase inhibitor type-2 P303.51	IP25	4	7.4	16.7
		6	6.995	P27081	ADP,ATP carrier protein, mitochondrial	ADT2	3	5.5	41.8
		4	33.33	P01079	Proteinase inhibitor PTI	IP21	2	8.2	5.6
		2	4.808	P50217	Isocitrate dehydrogenase [NADP]	IDHC	1	6.5	46.8
		2	2.505	P55242	Glucose-1-phosphate adenylyltransferase large subunit 2, chloroplastic/amyloplastic	GLGL2	1	No data	57.4
38	1	0.06	7.981	Q43844	NADH dehydrogenase [ubiquinone] iron-sulfur protein 7, mitochondrial	NDUS7	0	9.2	23.4
39	5	4.41	14.73	P37829	Fructokinase	SCRK	2	5.5	33.8
		1.36	5.959	Q42502	Patatin-2-Kuras 3	PT2K3	0	5.5	42.5
		1.09	5.909	Q43645	Aspartic protease inhibitor 4	API4	0	8.3	24.4
		0.25	3.535	P93788	Remorin	REMO	0	6.2	21.8
		0.2	1.111	P31425	Phenylalanine ammonia-lyase 1	PAL1	0	6.2	78.6
40	2	43.03	67.92	P19595	UTP--glucose-1-phosphate uridylyltransferase	UGPA	109	5.7	51.9
		1.72	2.564	Q38JH8	S-adenosylmethionine synthase 2	METK2	1	5.7	42.7
41	3	14.41	38.29	P29677	Mitochondrial-processing peptidase subunit alpha	MPPA	7	No data	54.7
		6.02	13.27	P46264	Tubulin beta-2 chain	TBB2	3	4.8	50.6
		1.82	17.36	P27081	ADP,ATP carrier protein, mitochondrial	ADT2	1	5.5	41.8
42	1	1.38	6.995	P27081	ADP,ATP carrier protein, mitochondrial	ADT2	0	5.5	41.8
43	1	0.11	6.995	P27081	ADP,ATP carrier protein, mitochondrial	ADT2	0	5.5	41.8
44	1	0.55	1.829	P55312	Catalase isozyme 2	CATA2	0	6.6	56.5
45	No data	No data	No data	No data	No data	No data	No data	No data	No data
46	3	1.58	6.151	P29677	Mitochondrial-processing peptidase subunit alpha	MPPA	1	No data	54.7
		1.45	20.55	P19595	UTP--glucose-1-phosphate uridylyltransferase	UGPA	0	5.7	51.9
		0.57	2.655	P46264	Tubulin beta-2 chain	TBB2	0	4.8	50.6
47	6	12.11	24.6	Q3YJT3	Patatin-2-Kuras 1	PT2K1	8	5.1	41.1
		3.3	12.53	Q3YJT4	Patatin-1-Kuras 2	PT1K2	5	5.4	41.3
		1.84	22.54	Q42502	Patatin-2-Kuras 3	PT2K3	8	5.5	42.5
		1.11	4.646	Q43189	Probable linoleate 9S-lipoxygenase 3	LOX13	0	5.4	97
		0.91	1.22	P17965	RNA replication polyprotein	RDRP	0	8.4	223.4
		0.34	0.2287	Q02963	Genome polyprotein	POLG	0	8.4	347.3
48	2	0.35	2.505	P55242	Glucose-1-phosphate adenylyltransferase large subunit 2, chloroplastic/amyloplastic	GLGL2	0	No data	57.4
		0.07	0.5519	Q9QBU0	Replicase large subunit	RDRP	0	5.7	203.4
49	1	0.05	4.145	P27081	ADP,ATP carrier protein, mitochondrial	ADT2	0	5.5	41.8
50	1	0.34	2.299	Q2VEI6	DNA-directed RNA polymerase subunit beta''	RPOC2	0	9.3	157.2
51	No data	No data	No data	No data	No data	No data	No data	No data	No data
52	No data	No data	No data	No data	No data	No data	No data	No data	No data
53	3	7.6	14.83	P31427	Leucine aminopeptidase, chloroplastic	AMPL	3	5.2	60.1
		2.78	5.31	P46264	Tubulin beta-2 chain	TBB2	1	4.8	50.6
		1.54	18.45	P19595	UTP--glucose-1-phosphate uridylyltransferase	UGPA	0	5.7	51.9
54	No data	No data	No data	No data	No data	No data	No data	No data	No data
55	5	11.7	16.03	O24379	Linoleate 9S-lipoxygenase 2	LOX12	5	5.4	97.1
		10.47	20.47	P37225	NAD-dependent malic enzyme 59 kDa isoform, mitochondrial	MAON	5	5.5	66.3
		4.56	13.7	P37830	Glucose-6-phosphate 1-dehydrogenase, cytoplasmic isoform	G6PD	3	6	58.5
		1	5.285	Q43644	NADH dehydrogenase [ubiquinone] iron-sulfur protein 1, mitochondrial	NDUS1	2	5.5	80
		0.86	14.47	Q41238	Linoleate 9S-lipoxygenase 6	LOX16	6	No data	96.6
56	4	5.01	10.1	P27081	ADP,ATP carrier protein, mitochondrial	ADT2	2	5.5	41.8
		2.33	16.03	P62981	Ubiquitin-40S ribosomal protein S27a	RS27A	1	6.6	17.7
		1.33	7.229	Q2VEH0	ATP synthase subunit beta, chloroplastic	ATPB	0	5.4	53.5
		0.95	7.317	Q43644	NADH dehydrogenase [ubiquinone] iron-sulfur protein 1, mitochondrial	NDUS1	0	5.5	80
57	2	0.14	4	Q3HVN1	N-carbamoylputrescine amidase	AGUB	0	5.9	33.4
		0.06	9.718	P37829	Fructokinase	SCRK	0	5.5	33.8
58	5	10	21.17	P20347	Cysteine protease inhibitor 1	CPI1	5	7.8	24.7
		2	23.57	O24386	Cysteine protease inhibitor 6	CPI6	4	No data	15.7
		2	0.7846	Q85197	Genome polyprotein	POLG	1	8.5	346
		2	4.239	P55242	Glucose-1-phosphate adenylyltransferase large subunit 2, chloroplastic/amyloplastic	GLGL2	1	No data	57.4
		2	1.799	Q43188	Chalcone synthase 2	CHS2	1	5.7	42.5
59	No data	No data	No data	No data	No data	No data	No data	No data	No data
60	8	54.28	68.97	P19595	UTP--glucose-1-phosphate uridylyltransferase	UGPA	42	5.7	51.9
		7.33	25.89	P93584	Actin-82	ACT9	5	No data5.6	37.2
		6.81	15.28	P27081	ADP,ATP carrier protein, mitochondrial	ADT2	5	5.5	41.8
		4.06	17.76	Q41418	14-3-3-like protein	14331	2	4.7	29.4
		3.24	16.03	P62981	Ubiquitin-40S ribosomal protein S27a	RS27A	2	6.6	17.7
		2.03	1.786	P17779	RNA replication protein	RDRP	1	6.3	165.6
		2	2.404	P50217	Isocitrate dehydrogenase [NADP]	IDHC	1	6.5	46.8
		1.03	3.323	Q948U0	Respiratory burst oxidase homolog protein A	RBOHA	1	9.2	109.1
61	No data	No data	No data	No data	No data	No data	No data	No data	No data
62	No data	No data	No data	No data	No data	No data	No data	No data	No data
63	5	5.56	13.21	P25083	ADP,ATP carrier protein, mitochondrial	ADT1	2	9.8	42.1
		3	7.487	Q3YJT3	Patatin-2-Kuras 1	PT2K1	2	5.1	41.1
		2.22	9.553	P55312	Catalase isozyme 2	CATA2	1	6.6	56.5
		1.74	22.07	Q41484	Serine protease inhibitor 5	SPI5	0	6.3	23.1
		0.56	4.217	Q2VEH0	ATP synthase subunit beta, chloroplastic	ATPB	0	5.4	53.5
64	4	0.75	2.442	Q43190	Probable linoleate 9S-lipoxygenase 4	LOX14	0	5.5	97
		0.41	0.6211	P04045	Alpha-1,4 glucan phosphorylase L-1 isozyme, chloroplastic/amyloplastic	PHSL1	0	5.1	109.5
		0.27	1.94	Q2VEI6	DNA-directed RNA polymerase subunit beta''	RPOC2	0	9.3	157.2
		0.17	1.514	P30733	Phytochrome A	PHYA	0	5.8	124.7
65	3	1.04	3.661	Q9MT28	Threonine synthase, chloroplastic	THRC	0	6	57.4
		0.94	9.073	Q27S65	ATP synthase subunit alpha, chloroplastic	ATPA	0	5.1	55.4
		0.19	7.105	P14675	Alcohol dehydrogenase 3	ADH3	0	5.9	41.1
66	6	5.55	14.51	P27081	ADP,ATP carrier protein, mitochondrial	ADT2	2	5.5	41.8
		2.31	26.29	Q41484	Serine protease inhibitor 5	SPI5	1	6.3	23.1
		0.81	23.61	P30167	Actin-58	ACT3	2	5.5	41.8
		0.36	19.43	P25083	ADP,ATP carrier protein, mitochondrial	ADT1	2	9.8	42.1
		0.12	4.142	Q27S65	ATP synthase subunit alpha, chloroplastic	ATPA	0	5.1	55.4
		0.11	1.279	Q43190	Probable linoleate 9S-lipoxygenase 4	LOX14	0	5.5	97
67	6	2.57	27.17	P30172	Actin-100	ACT12	3	No data	39.6
		1.99	31.36	P58520	Aspartic protease inhibitor 6	API6	1	No data	18.5
		1.23	18.02	P20347	Cysteine protease inhibitor 1	CPI1	1	7.8	24.7
		0.49	30.71	O24386	Cysteine protease inhibitor 6	CPI6	0	No data	57.4
		0.2	1.535	Q02963	Genome polyprotein	POLG	1	8.4	347.3
		0.1	3.209	Q3YJT3	Patatin-2-Kuras 1	PT2K1	0	5.1	41.1
68	6	2.57	27.17	P30172	Actin-100	ACT12	3	No data	39.6
		1.99	31.36	P58520	Aspartic protease inhibitor 6	API6	1	No data	18.5
		1.23	18.02	P20347	Cysteine protease inhibitor 1	CPI1	1	7.8	24.7
		0.49	30.71	O24386	Cysteine protease inhibitor 6	CPI6	0	No data	57.4
		0.2	1.535	Q02963	Genome polyprotein	POLG	1	8.4	347.3
		0.1	3.209	Q3YJT3	Patatin-2-Kuras 1	PT2K1	0	5.1	41.1
69	5	5.24	31.36	P17979	Aspartic protease inhibitor 8	API8	3	6.5	24.2
		2.01	36.94	P20347	Cysteine protease inhibitor 1	CPI1	1	7.8	24.7
		0.23	6.969	P30924	1,4-alpha-glucan-branching enzyme	GLGB	0	6.8	99.1
		0.12	32.58	O24384	Cysteine protease inhibitor 8	CPI8	1	8.8	24.7
		0.1	2.916	Q9M4G4	Phosphoglucomutase, cytoplasmic	PGMC	0	6	63.5
70	No data	No data	No data	No data	No data	No data	No data	No data	No data
71	5	3	22.07	Q41484	Serine protease inhibitor 5	SPI5	2	6.3	23.1
		2	10.91	Q43645	Aspartic protease inhibitor 4	API4	1	8.3	24.4
		0.43	1.389	Q88893	RNA1 polyprotein	POL1	0	5.9	256.6
		0.28	4.545	P93788	Remorin	REMO	0	6.2	21.8
		0.19	1.799	Q43188	Chalcone synthase 2	CHS2	0	5.7	42.5
72	3	5.18	16.58	Q42502	Patatin-2-Kuras 3	PT2K3	4	5.5	42.5
		2.82	7.123	Q9SC19	Probable UDP-arabinopyranose mutase 1	RGP1	2	6.2	41.8
		0.13	0.8899	O24370	Linoleate 13S-lipoxygenase 2-1, chloroplastic	LOX21	0	5.9	102
73	No data	No data	No data	No data	No data	No data	No data	No data	No data
74	2	116.52	84.7	P19595	UTP--glucose-1-phosphate uridylyltransferase	UGPA	152	5.7	51.9
		8	10.99	P31427	Leucine aminopeptidase, chloroplastic	AMPL	4	5.2	60.1
75	4	55.41	63.52	P19595	UTP--glucose-1-phosphate uridylyltransferase	UGPA	70	5.7	51.9
		4.01	10.12	P31427	Leucine aminopeptidase, chloroplastic	AMPL	4	5.2	60.1
		0.2	19.55	Q27S44	ATP synthase epsilon chain, chloroplastic	ATPE	0	5.4	14.6
		0.15	17.84	Q41484	Serine protease inhibitor 5	SPI5	1	6.3	23.1
76	4	6.82	14.77	Q42502	Patatin-2-Kuras 3	PT2K3	4	5.5	42.5
		3.02	9.955	Q41480	Aspartic protease inhibitor 1	API1	2	8.5	24.5
		0.35	14.03	P58514	Serine protease inhibitor 1	SPI1	1	4.9	24
		0.19	4.624	P55242	Glucose-1-phosphate adenylyltransferase large subunit 2, chloroplastic/amyloplastic	GLGL2	0	No data	57.4
77	4	14.13	45	P17979	Aspartic protease inhibitor 8	API8	9	6.5	24.2
		10.07	33.57	O24386	Cysteine protease inhibitor 6	CPI6	5	No data	57.4
		5.85	22.07	Q41484	Serine protease inhibitor 5	SPI5	4	6.3	23.1
		4.01	28.38	P20347	Cysteine protease inhibitor 1	CPI1	7	7.8	24.7
78	4	3.66	15.03	P27081	ADP,ATP carrier protein, mitochondrial	ADT2	1	5.5	41.8
		2.74	6.852	P37831	Linoleate 9S-lipoxygenase 1	LOX11	1	5.4	97
		2.3	16.03	P62981	Ubiquitin-40S ribosomal protein S27a	RS27A	1	6.6	17.7
		1.16	1.869	Q948U0	Respiratory burst oxidase homolog protein A	RBOHA	1	9.2	109.1
